# Supplementary material for: A polo-like kinase modulates cytokinesis and flagella biogenesis in Giardia lamblia
Source: Parasit Vectors. 2021 Mar 31;14:182. doi: 10.1186/s13071-021-04687-5 (PMC8011197; doi:10.1186/s13071-021-04687-5)
Supplement: Supplementary file 2 — Additional file 2: Table S1. Percentages of cells with different nuclei number upon GW treatment. [file 13071_2021_4687_MOESM2_ESM.xlsx]

## Sheet: Sheet1
Additional file 2: Table S1 Percentages of cells with nuclei number upon GW treatment
Percentage of cells
Time (h)	0	3		6		9		12		15		18		24
Treatment	-	DMSO	GW	DMSO	GW	DMSO	GW	DMSO	GW	DMSO	GW	DMSO	GW	DMSO	GW
Phenotype
1N	0.3±0.2	0.5±0.2	0.4±0.1	0.5±0.1	0.3±0.2	0.4±0.3	1.2±0.1	0.5±0.1	1.2±0.1	0.7±0.1	1.1±0.2	0.6±0.1	0.9±0.3	0.7±0.1	1.2±0.3
2N, normal	98.5±0.1	97.9±0.7	97.2±0.8	95.8±0.7	96.9±0.7	96.8±0.5	91.7±0.1	96.6±0.3	91.0±1.4	95.8±0.8	86.1±1.4	96.1±0.3	88.5±1.2	94.5±0.9	85.6±0.5
2N, abnormal	0.3±0	0.3±0.3	0.7±0.3	0.5±0.2	0.8±0.3	0.5±0.1	1.3±0.3	0.7±0.2	1.4±0.6	0.7±0.1	1.6±0.5	0.7±0.2	0.9±0.4	1.1±0.3	1.6±0.5
3N	0.3±0.3	0.2±0.3	0.2±0.1	1.1±0.2	0.3±0.1	0.5±0.1	1.3±0.4	0.6±0.1	1.5±0.4	0.5±0.5	1.5±0.3	0.9±1.3	1.6±0.4	1.1±0.1	2.3±0.2
4N	0.5±0.1	0.6±0.2	0.7±0.2	1.6±1.4	0.8±0.2	1.1±0.3	3.3±0.4	0.9±0.3	3.1±0.9	0.9±0.2	6.7±0.5	1.0±0.2	5.4±0.8	1.2±0.4	6.1±0.5
>4N	0.3±0.3	0.5±0.2	0.8±0.3	0.5±0.1	0.9±0.4	0.6±0.1	1.7±0.3	0.6±0.2	1.9±0.8	1.3±0.1	3.1±0.6	0.7±0.2	2.7±0.5	1.4±0.5	3.2±0.4
